# Supplementary material for: ANAC042 Regulates the Biosynthesis of Conserved- and Lineage-Specific Phytoalexins in Arabidopsis
Source: Int J Mol Sci. 2025 Apr 13;26(8):3683. doi: 10.3390/ijms26083683 (PMC12027767; doi:10.3390/ijms26083683)
Supplement: Supplementary file 1 [file ijms-26-03683-s001.zip]

Archive with 5 entries (5 files):
- .DS_Store
- Table S1. Statistical results for ANAC042 gene expression and metabolite measurements shown in Figure 1A_1B_1C..pdf
- Table S2. Statistical results for gene expression measurements shown in Figure 2..pdf
- Table S3. Statistical results for luciferase activity measurements shown in Figure 3C..pdf
- Table S4. List of Oligonucleotides used in this study.pdf
